# Supplementary material for: An exploratory analysis of the response to ChAdOx1 nCoV-19 (AZD1222) vaccine in males and females
Source: eBioMedicine. 2022 Jun 30;81:104128. doi: 10.1016/j.ebiom.2022.104128 (PMC9242842; doi:10.1016/j.ebiom.2022.104128)
Supplement: Supplementary file 6 [file mmc6.xlsx]

## Sheet: Sheet1
group	Main or group list	First Name	Last Name	Email	Affiliation1	Affiliation2	Affiliation3
UK site PI	team	Adam	Finn	Adam.Finn@bristol.ac.uk	School of Population Health Sciences, University of Bristol and University Hospitals Bristol and Weston NHS Foundation Trust, UK	Institute of Global Health, University of Siena, Brazil
UK site PI	team	Alastair C.	McGregor	alastair.mcgregor1@nhs.net	London Northwest University Healthcare, Harrow, UK
Brazil Site PI	team	Alexandre V.	Schwarzbold	alex.bold@ufsm.br	Clinical Research Unit, Department of Clinical Medicine, Universidade Federal de Santa Maria, Santa Maria, Brazil
OVG Lab	team	Aline	Linder	aline.linder@paediatrics.ox.ac.uk	Oxford Vaccine Group, Department of Paediatrics, University of Oxford, Oxford, UK
OVG Lab	team	Amy	Beveridge	amy.beveridge@paediatrics.ox.ac.uk	Oxford Vaccine Group, Department of Paediatrics, University of Oxford, Oxford, UK
Jenner lab	Main	Amy	Flaxman	amy.flaxman@ndm.ox.ac.uk	Jenner Insititute, Nuffield Department of Medicine, University of Oxford, Oxford, UK
Brazil Site PI	team	Ana	Pittella	ana.pittella@quintador.com.br	Hospital Quinta D'Or, Rio de Janeiro, Brazil, Instituto D'Or de Pesquisa e Ensino (IDOR), Rio de Janeiro, Brazil
UK clinical Team	team	Ana	Cavey	ana.cavey@ndcn.ox.ac.uk	Nuffield Department of Clinical Neurosciences, University of Oxford, Oxford, UK
Brazil Site PI	team	Ana Verena	Mendes	ana.verena@hsr.com.br	Escola Bahiana de Medicina e Saúde Pública, Salvador, Brazil
UK site PI	team	Andrea M.	Collins	Andrea.Collins@lstmed.ac.uk	Department of Clinical Sciences, Liverpool School of Tropical Medicine, Liverpool, UK
UK site PI	team	Andrew	Smith	Andrew.Smith@glasgow.ac.uk	College of Medical, Veterinary & Life Sciences, Glasgow Dental Hospital & School, University of Glasgow, Glasgow, UK
OVG	Main	Andrew J	Pollard	andrew.pollard@paediatrics.ox.ac.uk	Oxford Vaccine Group, Department of Paediatrics, University of Oxford, Oxford, UK
UK clinical Team	team	Angela	Minassian	angela.minassian@ndm.ox.ac.uk	Jenner Institute, Nuffield Department of Medicine, University of Oxford, Oxford, UK
UK site PI	team	Anna	Goodman	anna.goodman@gstt.nhs.uk	Guy's and St Thomas' NHS Foundation Trust, London, UK
UK clinical Team	team	Arabella	Stuart	arabella.stuart@paediatrics.ox.ac.uk	Oxford Vaccine Group, Department of Paediatrics, University of Oxford, Oxford, UK
UK clinical Team	team	Baktash	Khozoee	baktash.khozoee@ndm.ox.ac.uk	Jenner Institute, Nuffield Department of Medicine, University of Oxford, Oxford, UK
UK clinical Team	team	Brama	Hanumunthadu	brama.hanumunthadu@paediatrics.ox.ac.uk	Oxford Vaccine Group, Department of Paediatrics, University of Oxford, Oxford, UK
PHE	team	Breeze	Cavell	Breeze.Cavell@phe.gov.uk	National Infection Service, Public Health England, Salisbury, UK
UK clinical Team	team	Brian	Angus	brian.angus@ndm.ox.ac.uk	Jenner Institute, Nuffield Department of Medicine, University of Oxford, UK
UK clinical Team	team	Catherine C.	Smith	catherine.smith@paediatircs.ox.ac.yk	Oxford Vaccine Group, Department of Paediatrics, University of Oxford, Oxford, UK
OVG lab	Main	Christina	Dold	christina.dold@paediatrics.ox.ac.uk	Oxford Vaccine Group, Department of Paediatrics, University of Oxford, Oxford, UK
UK site PI	team	Christopher A.	Green	christopher.green@paediatrics.ox.ac.uk	NIHR/Wellcome Trust Clinical Research Facility, University Hospitals Birmingham NHS Foundation Trust, Birmingham, UK
UK site PI	team	Christopher J. A.	Duncan	christopherduncan@nhs.net	Department of Infection and Tropical Medicine, Newcastle upon Tyne Hospitals NHS Foundation Trust, Newcastle, UK
UK site PI	team	Christopher J. A.	Williams	Christopher.williams25@wales.nhs.uk	Public Health Wales, Cardiff, Wales and Aneurin Bevan University Health Board, Wales
Jenner lab	team	Daniel	Wright	danny.wright@ndm.ox.ac.uk	Jenner Insititute, Nuffield Department of Medicine, University of Oxford, Oxford, UK
Jenner Clinical	Main	Daniel	Jenkin	daniel.jenkin@ndm.ox.ac.uk	Jenner Insititute, Nuffield Department of Medicine, University of Oxford, Oxford, UK
UK site PI	team	Daniela M.	Ferreira	daniela.ferreira@lstmed.ac.uk	Department of Clinical Sciences, Liverpool School of Tropical Medicine, Liverpool, UK
Jenner lab	team	Danielle	Woods	danielle.woods@ndm.ox.ac.uk	Jenner Insititute, Nuffield Department of Medicine, University of Oxford, Oxford, UK
Jenner lab	team	David	Pulido-Gomez	david.pulido-gomez@ndm.ox.ac.uk	Jenner Insititute, Nuffield Department of Medicine, University of Oxford, Oxford, UK
UK site PI	team	David P. J.	Turner	David.Turner@nottingham.ac.uk	Nottingham University Hospitals NHS Trust, Nottingham, UK
Brazil Site PI	team	Eduardo	Sprinz	esprinz@hcpa.edu.br	Infectious Diseases Service, Hospital de Clinicas de Porto Alegre, Brazil
OVG Lab	Main	Elizabeth	Clutterbuck	elizabeth.clutterbuck@paediatrics.ox.ac.uk	Oxford Vaccine Group, Department of Paediatrics, University of Oxford, Oxford, UK
Jenner lab	team	Emma	Sheehan	emma.sheehan@ndm.ox.ac.uk	Jenner Insititute, Nuffield Department of Medicine, University of Oxford, Oxford, UK
OVG	Main	Emma	Plested	emma.plested@paediatrics.ox.ac.uk	Oxford Vaccine Group, Department of Paediatrics, University of Oxford, Oxford, UK
UK site PI	team	Emma C.	Thomson	emma.Thomson@glasgow.ac.uk	MRC - University of Glasgow Centre for Virus Research & Department of Infectious Diseases, Queen Elizabeth University Hospital, Glasgow, UK
Brazil Site PI	team	Eveline	Pipolo Milan	eve@ufrnet.br; evepipolo@cpclinrn.com.br	Universidade Federal do Rio Grande do Norte - UFRN, Natal, Brazil
PHE	team	Frances	Alexander	Frances.Alexander@phe.gov.uk	National Infection Service, Public Health England, Salisbury, UK	Chinese Academy of Medical Science (CAMS) Oxford Institute (COI), University of Oxford, Oxford, UK.	Jenner Insititute, Nuffield Department of Medicine, University of Oxford, Oxford, UK
Jenner lab	team	Francesca	Donnellan	francesca.donnellan@lincoln.ox.ac.uk	Jenner Insititute, Nuffield Department of Medicine, University of Oxford, Oxford, UK
OVG	Main	Grace	Li	grace.li@paediatrics.ox.ac.uk	Oxford Vaccine Group, Department of Paediatrics, University of Oxford, Oxford, UK
Jenner lab	team	Hannah	Davies	hannah.davies@ndm.ox.ac.uk	Jenner Insititute, Nuffield Department of Medicine, University of Oxford, Oxford, UK
OVG	team	Hannah	Robinson	hannah.robinson@paediatrics.ox.ac.uk	Oxford Vaccine Group, Department of Paediatrics, University of Oxford, Oxford, UK
UK site PI	team	Helen	Hill	helen.hill@lstmed.ac.uk	Department of Clinical Sciences, Liverpool School of Tropical Medicine, Liverpool, UK
Jenner lab	main	Holly	Smith	holly.smith@ndm.ox.ac.uk	Jenner Insititute, Nuffield Department of Medicine, University of Oxford, Oxford, UK
UK clinical Team	team	Iain	Turnbull	iain.turnbull@ndph.ox.ac.uk	Nuffield Department of Population Health, University of Oxford, Oxford, UK	Liverpool University Hospitals NHS Foundation Trust, Liverpool, UK
Jenner lab	team	Indra	Rudiansyah	indra.rudiansyah@ndm.ox.ac.uk	Jenner Insititute, Nuffield Department of Medicine, University of Oxford, Oxford, UK	Translational and Clinical Research Institute, Immunity and Inflammation Theme, Newcastle University
PHE	team	Jack	Mellors	Jack.Mellors@phe.gov.uk	National Infection Service, Public Health England, Salisbury, UK	Faculty of Medicine and Institute for Life Sciences, University of Southampton, Southampton, UK
Jenner lab	team	Jack E.	Saunders	jack.saunders@ndm.ox.ac.uk	Jenner Insititute, Nuffield Department of Medicine, University of Oxford, Oxford, UK	University Hospitals Bristol and Weston NHS Foundation Trust, Bristol, UK
OVG lab	team	Jennifer	Hill	jennifer.hill@paediatrics.ox.ac.uk	Oxford Vaccine Group, Department of Paediatrics, University of Oxford, Oxford, UK
Jenner lab	team	Jolynne	Mokaya	jolynne.mokaya@ndm.ox.ac.uk	Jenner Insititute, Nuffield Department of Medicine, University of Oxford, Oxford, UK
UK clinical Team	team	Jonathan	Kwok	jonathan.kwok@merton.ox.ac.uk	Nuffield Department of Medicine, University of Oxford, Oxford, UK
Jenner lab	main	Jordan R.	Barrett	jordan.barrett@bioch.ox.ac.uk	Jenner Insititute, Nuffield Department of Medicine, University of Oxford, Oxford, UK
OVG Lab	team	Katherine	Sanders	K.a.sanders2@newcastle.ac.uk	Oxford Vaccine Group, Department of Paediatrics, University of Oxford, Oxford, UK
UK clinical Team	team	Katherine R. W.	Emary	kate.emary@paediatrics.ox.ac.uk	Oxford Vaccine Group, Department of Paediatrics, University of Oxford, Oxford, UK
UK site PI	team	Katrina	Pollock	k.pollock@imperial.ac.uk	NIHR Imperial Clinical Research Facility and NIHR Imperial Biomedical Research Centre, London, UK
UK clinical Team	team	Liliana	Cifuentes	liliana.cifuentesgutierrez@ndorms.ox.ac.uk	Kennedy Institute of Rheumatology, Nuffield Department of Orthopaedics, The University of Oxford, UK
Brazil PI	Main	Lily	Weckx	lily.crie@huhsp.org.br	Universidade Federal de SaoPaulo, SaoPaulo, Brazil
OVG Lab	team	Lisa	Stockdale	lisa.stockdale@ndm.ox.ac.uk	Oxford Vaccine Group, Department of Paediatrics, University of Oxford, Oxford, UK
UK clinical Team	Main	Maheshi N.	Ramasamy	maheshi.ramasamy@paediatrics.ox.ac.uk	Oxford Vaccine Group, Department of Paediatrics, University of Oxford, Oxford, UK
UK site PI	team	Mark	Toshner	mark.toshner@nhs.net	Royal Papworth Hospital NHS Foundation Trust, Cambridge, UK
Other UK PI	team	Matthew	Snape	matthew.snape@paediatrics.ox.ac.uk	Oxford Vaccine Group, Department of Paediatrics, University of Oxford, Oxford, UK
OVG	Main	Merryn	Voysey	merryn.voysey@paediatrics.ox.ac.uk	Oxford Vaccine Group, Department of Paediatrics, University of Oxford, Oxford, UK
Jenner lab	team	Mustapha	Bittaye	mustapha.bittaye@ndm.ox.ac.uk	Jenner Insititute, Nuffield Department of Medicine, University of Oxford, Oxford, UK
OVG	Main	Natalie G	Marchevsky	natalie.marchevsky@paediatrics.ox.ac.uk	Oxford Vaccine Group, Department of Paediatrics, University of Oxford, Oxford, UK
OVG	team	Nasir	Kanji	nasir.kanji@paediatrics.ox.ac.uk	Oxford Vaccine Group, Department of Paediatrics, University of Oxford, Oxford, UK
OVG	team	Nelly	Owino	nelly.owino@paediatrics.ox.ac.uk	Oxford Vaccine Group, Department of Paediatrics, University of Oxford, Oxford, UK
OVG	Main	Nisha	Singh	nisha.singh@paediatrics.ox.ac.uk	Oxford Vaccine Group, Department of Paediatrics, University of Oxford, Oxford, UK	Universidade UNIGRANRIO, Rio de Janeiro, Brazil
UK clinical Team	team	Paola	Cicconi	paola.cicconi@ndm.ox.ac.uk	Jenner Institute, Nuffield Department of Medicine, University of Oxford, Oxford, UK
OVG	Main	Parvinder K.	Aley	parvinder.aley@paediatrics.ox.ac.uk	Oxford Vaccine Group, Department of Paediatrics, University of Oxford, Oxford, UK	Hospital São Rafael, Salvador, Brazil	ID’OR, Brazil
UK site PI	team	Patrick J.	Lillie	patrick.lillie@hey.nhs.uk	Hull University Teaching Hospitals NHS Trust, UK	Universidade Federal do Rio Grande do Sul, Brazil
UK site PI	team	Paul	Heath	pheath@sgul.ac.uk	St George's Vaccine Institute, St George's, University of London, London, UK
Jenner Clinical	Main	Pedro M.	Folegatti	pedro.folegatti@ndm.ox.ac.uk	Jenner Insititute, Nuffield Department of Medicine, University of Oxford, Oxford, UK
OVG Lab	team	Philip	Baker	philip.baker2@paediatrics.ox.ac.uk	Oxford Vaccine Group, Department of Paediatrics, University of Oxford, Oxford, UK
PHE	team	Rachel	Halkerston	Rachel.Halkerston@phe.gov.uk	National Infection Service, Public Health England, Salisbury, UK
UK site PI	team	Rajeka	Lazarus	Rajeka.Lazarus@uhbw.nhs.uk	Severn Pathology, North Bristol NHS Trust, Bristol, UK	Department of Infection, Sheffield Teaching Hospitals NHS Foundation Trust, Sheffield, UK
UK site PI	team	Rebecca K.	Sutherland	rebecca.sutherland@nhslothian.scot.nhs.uk	Clinical Infection Research Group, Regional Infectious Diseases Unit, NHS Lothian, Edinburgh, UK
UK clinical Team	team	Robert	Shaw	robert.shaw@paediatrics.ox.ac.uk	Oxford Vaccine Group, Department of Paediatrics, University of Oxford, Oxford, UK
UK site PI	team	Ruth O.	Payne	r.o.payne@sheffield.ac.uk	Department of Infection, Immunity and Cardiovascular Diseases, University of Sheffield, Sheffield, UK
OVG Lab	Main	Sagida	Bibi	sagida.bibi@paediatrics.ox.ac.uk	Oxford Vaccine Group, Department of Paediatrics, University of Oxford, Oxford, UK
OVG Lab	Main	Sally	Felle	sally.felle@paediatrics.ox.ac.uk	Oxford Vaccine Group, Department of Paediatrics, University of Oxford, Oxford, UK
OVG Lab	team	Samuel	Provstgaard-Morys	samuel.provstgaard-morys@ndm.ox.ac.uk	Oxford Vaccine Group, Department of Paediatrics, University of Oxford, Oxford, UK
Jenner lab	Main	Sandra	Belij-Rammerstorfer	sandra.belij-rammerstorfer@ndm.ox.ac.uk	Jenner Insititute, Nuffield Department of Medicine, University of Oxford, Oxford, UK
OVG	Main	Sarah	Kelly	sarah.kelly@paediatrics.ox.ac.uk	Oxford Vaccine Group, Department of Paediatrics, University of Oxford, Oxford, UK
Jenner PI	Main	Sarah C.	Gilbert	sarah.gilbert@ndm.ox.ac.uk	Jenner Insititute, Nuffield Department of Medicine, University of Oxford, Oxford, UK
UK site PI	team	Saul N.	Faust	s.faust@soton.ac.uk	NIHR Southampton Clinical Research Facility and Biomedical Research Centre, University Hospital Southampton NHS Foundation Trust, Southampton, UK
OVG	team	Simon	Kerridge	simon.kerridge@paediatrics.ox.ac.uk	Oxford Vaccine Group, Department of Paediatrics, University of Oxford, Oxford, UK
Jenner lab	team	Sophie	Davies	sophie.davies@ndm.ox.ac.uk	Jenner Insititute, Nuffield Department of Medicine, University of Oxford, Oxford, UK	Department of Infection, Sheffield Teaching Hospitals NHS Foundation Trust, Sheffield, UK
PHE	team	Stephen	Thomas	Steve.thomas@phe.gov.uk	National Infection Service, Public Health England, Salisbury, UK
PHE	Main	Stephen	Taylor	stephen.taylor@phe.gov.uk	National Infection Service, Public Health England, Salisbury, UK
Brazil PI	Main	Sue Ann	Costa Clemens	sue.costa@unisi.it	Oxford Vaccine Group, Department of Paediatrics, University of Oxford, Oxford, UK
OVG Lab	team	Syed	Adlou	syed.adlou@paediatrics.ox.ac.uk	Oxford Vaccine Group, Department of Paediatrics, University of Oxford, Oxford, UK
OVG Lab	team	Tanya	Dinesh	tanya.dinesh@paediatrics.ox.ac.uk	Oxford Vaccine Group, Department of Paediatrics, University of Oxford, Oxford, UK
OVG/Jenner	Main	Teresa	Lambe	teresa.lambe@paediatrics.ox.ac.uk	Oxford Vaccine Group, Department of Paediatrics, University of Oxford, Oxford, UK
OVG Lab	team	Tesfaye	Demissie	tesfaye.demissie@paediatrics.ox.ac.uk	Oxford Vaccine Group, Department of Paediatrics, University of Oxford, Oxford, UK
OVG Lab	team	Thomas	Hart	thomas.hart@uhs.nhs.uk	Oxford Vaccine Group, Department of Paediatrics, University of Oxford, Oxford, UK
UK site PI	team	Tom	Darton	tom.darton@sheffield.ac.uk	Department of Infection, Immunity and Cardiovascular Diseases, University of Sheffield, Sheffield, UK
UK site PI	team	Vincenzo	Libri	vincenzo.libri@ucl.ac.uk	NIHR UCLH Clinical Research Facility and NIHR UCLH Biomedical Research Centre, London, UK
OVG	team	Yama F.	Mujadidi	yama.mujadidi@paediatrics.ox.ac.uk	Oxford Vaccine Group, Department of Paediatrics, University of Oxford, Oxford, UK
